# Supplementary material for: Neuropsychological Evaluation and Functional Magnetic Resonance Imaging Tasks in the Preoperative Assessment of Patients with Brain Tumors: A Systematic Review
Source: Brain Sci. 2023 Sep 28;13(10):1380. doi: 10.3390/brainsci13101380 (PMC10605177; doi:10.3390/brainsci13101380)
Supplement: Supplementary file 1 [file brainsci-13-01380-s001.zip]

Archive with 1 entries (1 files):
- brainsci-2601987-supplementary.pdf
